# Supplementary material for: Gibberellin Increases the Bud Yield and Theanine Accumulation in Camellia sinensis (L.) Kuntze
Source: Molecules. 2021 May 29;26(11):3290. doi: 10.3390/molecules26113290 (PMC8198828; doi:10.3390/molecules26113290)
Supplement: Supplementary file 1 [file molecules-26-03290-s001.zip]

Archive with 1 entries (1 files):
- molecules-1167509-supplementary.xlsx
