# Supplementary material for: Gibberellin Increases the Bud Yield and Theanine Accumulation in Camellia sinensis (L.) Kuntze
Source: Molecules. 2021 May 29;26(11):3290. doi: 10.3390/molecules26113290 (PMC8198828; doi:10.3390/molecules26113290)
Supplement: Supplementary file 1 [file molecules-26-03290-s001.zip › molecules-1167509-supplementary.xlsx]

## Sheet: Table S1
Table S1 Correlation coefficient between gibberellin and theanine accumulation during lateral bud germination and elongation.
	S1	S2	S3	S4	S5	S6	S7	S8	Correlation coefficient
GA3 (ng·g-1)	45.6±11.6	73.4±13.8	94.8±15.5	98.1±13.9	70.4±11.2	67.1±5.9	45.3±5.5	38.3±4.9	0.85**
	S3	S4	S5	S6	S7	S8	S9	S10
Theanine (mg·g-1)	13.9±1.1	15.1±2.0	22.1±2.2	25.3±3.4	22.5±2.9	10.3±1.2	8.5±1.0	7.9±1.3

## Sheet: Table S2
Table S2 Primers used for qRT-PCR assays in tea leaves.
Gene name	Gene ID	Forward primer (5'to 3')	Reverse primer (5' to 3')
CsTSI	TEA015198.1	GTTGATGTTTCTGGGCAGCA	CTCACCCACACCAGTCAGAT
CsGSII-1.1	TEA032217.1	CAGCCGGAGATGAATTGTGG	CCCCATCACTCCTCGTAGAC
CsGSII-1.2	TEA032123.1	AGGAAAGCACGAAACAGCTG	TGGAAGTGACAACGTACGGA
CsGSII-1.3	TEA015580.1	CCTAAACCTATTGAGGGTGACTG	TCCTGTAAGCCGACGCTCATT
GSII-2	TEA028194.1	GTCGCTAATCGCGGTTGTTC	AGCCAATAAGGCCGTCACAA
CsACTIN	TEA019481.1	GCCATCTTTGATTGGAATGG	GGTGCCACAACCTTGATCTT

## Sheet: Table S3
Table S3 The change of amino acid compositions in 0 - 21 d after treatment.
	0 d				7 d				14 d				21 d
	MOCK	GA3	UZ		MOCK	GA3	UZ		MOCK	GA3	UZ		MOCK	GA3	UZ
Theanine	5.530±0.377a	5.158±0.259a	5.525±0.455a		14.427±0.431b	18.224±1.449a	13.279±0.953b		18.549±0.618ab	20.458±2.303a	16.067±0.664b		26.366±2.575a	27.286±1.686a	21.497±2.543b
His	2.178±0.003a	2.187±0.122a	2.192±0.097a		4.790±0.842b	5.788±0.496a	4.514±0.267b		4.799±0.275b	5.617±0.320a	3.062±0.168c		5.016±0.642a	6.001±0.713a	3.682±0.418b
Glu	1.596±0.102a	1.494±0.111a	1.690±0.123a		3.733±0.203ab	4.235±0.321a	3.343±0.114b		3.588±0.223b	4.001±0.269a	3.306±0.019b		4.364±0.245a	4.506±0.139a	3.699±0.246b
Asp	0.864±0.086a	0.778±0.071a	0.950±0.103a		1.940±0.159b	2.366±0.137a	1.907±0.082b		2.339±0.124ab	2.511±0.227a	2.097±0.123b		2.461±0.130a	2.481±0.123a	2.179±0.295a
Arg	0.443±0.076a	0.508±0.081a	0.457±0.071a		1.227±0.061ab	1.399±0.320a	1.172±0.192b		1.703±0.235a	1.330±0.285b	1.296±0.177b		1.905±0.245a	2.062±0.201a	1.842±0.058b
Val	0.300±0.017a	0.293±0.025a	0.302±0.029a		0.806±0.091b	0.986±0.117a	0.772±0.009b		1.245±0.12a	1.424±0.135a	1.215±0.095a		1.761±0.049a	1.517±0.044b	1.477±0.170b
Ser	0.384±0.002a	0.382±0.005a	0.385±0.007a		0.712±0.071b	0.86±0.067a	0.694±0.066b		0.669±0.053a	0.723±0.038a	0.678±0.034a		0.857±0.019a	0.806±0.028a	0.751±0.104a
Pro	0.573±0.040a	0.536±0.051a	0.606±0.071a		0.611±0.071b	0.735±0.048a	0.604±0.031b		0.688±0.01a	0.696±0.043a	0.567±0.008b		0.715±0.009a	0.661±0.051ab	0.577±0.063b
Ala	0.309±0.010a	0.297±0.031a	0.318±0.035a		0.531±0.061a	0.59±0.073a	0.536±0.070a		0.512±0.01a	0.427±0.022b	0.311±0.025c		0.562±0.012a	0.511±0.027a	0.399±0.038b
Thr	0.144±0.001a	0.142±0.002a	0.145±0.003a		0.381±0.069a	0.395±0.041a	0.332±0.023a		0.362±0.015a	0.372±0.017a	0.287±0.009b		0.392±0.021a	0.367±0.032ab	0.331±0.011b
Met	0.208±0.026a	0.223±0.029a	0.196±0.023a		0.057±0.003a	0.056±0.014a	0.048±0.001a		0.054±0.011a	0.051±0.003a	0.048±0.004a		0.058±0.004a	0.044±0.005a	0.036±0.024a
Gly	0.021±0.001a	0.021±0.003a	0.019±0.002a		0.097±0.010ab	0.119±0.020a	0.082±0.005b		0.086±0.028a	0.07±0.003a	0.070±0.015a		0.089±0.019a	0.058±0.011a	0.081±0.013a
Cys	0.017±0.004a	0.021±0.005a	0.020±0.006a		0.020±0.005a	0.019±0.003a	0.021±0.002a		0.022±0.015a	0.017±0.004a	0.013±0.004a		0.020±0.004a	0.020±0.001a	0.019±0.001a
Tyr	0.031±0.004a	0.032±0.003a	0.039±0.005a		0.015±0.004a	0.015±0.003a	0.013±0.004a		0.018±0.004a	0.021±0.003a	0.020±0.003a		0.015±0.005a	0.018±0.002a	0.011±0.004a
Lys	0.046±0.005a	0.039±0.004a	0.050±0.006a		0.039±0.003a	0.049±0.012a	0.040±0.006a		0.043±0.004b	0.050±0.002a	0.034±0.001c		0.066±0.001a	0.067±0.006a	0.044±0.010b
Ile	0.013±0.001a	0.014±0.001a	0.013±0.001a		0.020±0.011a	0.019±0.005a	0.018±0.003a		0.017±0.001a	0.016±0.003a	0.012±0.002b		0.020±0.005a	0.018±0.003a	0.015±0.002a
Leu	0.020±0.002a	0.018±0.003a	0.021±0.001a		0.030±0.001b	0.039±0.003ab	0.045±0.008a		0.038±0.004a	0.039±0.002a	0.033±0.006a		0.038±0.007a	0.032±0.005a	0.028±0.004a
Phe	0.028±0.001a	0.028±0.001a	0.030±0.002a		0.039±0.006a	0.043±0.003a	0.036±0.003a		0.034±0.007a	0.033±0.002a	0.028±0.002a		0.046±0.004a	0.048±0.002a	0.046±0.002a
Total	12.284±0.152a	12.64±0.235a	12.69±0.261a		29.84±2.055b	36.679±2.712a	28.013±1.522b		34.857±0.555a	36.042±2.395a	29.312±0.638b		44.764±3.467a	46.470±2.656a	36.158±2.618b
Different letters among treatments in the same period indicated significant differences (P < 0.05)

## Sheet: Table S4
Table S4 Effects of different levels of GA3 / UZ on the growth of tea shoots
	0 μmol·L-1	10 μmol·L-1	50 μmol·L-1	100 μmol·L-1	500 μmol·L-1
GA3	2.61±0.15c	3.22±0.15b	3.4±0.17ab	3.55±0.17a	3.27±0.2ab
UZ	2.59±0.14a	2.45±0.11ab	2.33±0.11ab	2.25±0.12b	2.29±0.15b
Tea shoots were treated with GA3 /UZ containing 0.1% tween-20. The values represented the mean ± SE of 30 biological replicates (n=3, Duncan’s multiple range test). Different letters in each group represent significant difference (P ＜0.05).
